# Supplementary material for: Linear Epitope Binding Patterns of Grass Pollen-Specific Antibodies in Allergy and in Response to Allergen-Specific Immunotherapy
Source: Front Allergy. 2022 Mar 31;3:859126. doi: 10.3389/falgy.2022.859126 (PMC9234942; doi:10.3389/falgy.2022.859126)
Supplement: Supplementary file 1 [file Data_Sheet_1.ZIP]

Archive with 14 entries (14 files):
- Supplementary Table 1.docx
- __MACOSX/._Supplementary Table 1.docx
- Supplementary Figure 1.pdf
- __MACOSX/._Supplementary Figure 1.pdf
- Supplementary Figure 2.pdf
- __MACOSX/._Supplementary Figure 2.pdf
- Supplementary Figure 3.pdf
- __MACOSX/._Supplementary Figure 3.pdf
- Supplementary Figure 4.pdf
- __MACOSX/._Supplementary Figure 4.pdf
- Supplementary Figure 5.pdf
- __MACOSX/._Supplementary Figure 5.pdf
- Supplementary Figure 6.pdf
- __MACOSX/._Supplementary Figure 6.pdf
