# Supplementary material for: Linear Epitope Binding Patterns of Grass Pollen-Specific Antibodies in Allergy and in Response to Allergen-Specific Immunotherapy
Source: Front Allergy. 2022 Mar 31;3:859126. doi: 10.3389/falgy.2022.859126 (PMC9234942; doi:10.3389/falgy.2022.859126)
Supplement: Supplementary file 2 [file Data_Sheet_2.ZIP]

Archive with 16 entries (16 files):
- Supplementary Figure 14.pdf
- __MACOSX/._Supplementary Figure 14.pdf
- Supplementary Figure 7.pdf
- __MACOSX/._Supplementary Figure 7.pdf
- Supplementary Figure 8.pdf
- __MACOSX/._Supplementary Figure 8.pdf
- Supplementary Figure 9.pdf
- __MACOSX/._Supplementary Figure 9.pdf
- Supplementary Figure 10.pdf
- __MACOSX/._Supplementary Figure 10.pdf
- Supplementary Figure 11.pdf
- __MACOSX/._Supplementary Figure 11.pdf
- Supplementary Figure 12.pdf
- __MACOSX/._Supplementary Figure 12.pdf
- Supplementary Figure 13.pdf
- __MACOSX/._Supplementary Figure 13.pdf
